# Supplementary material for: Phylogenetic revision of Minyomerus Horn, 1876 sec. Jansen & Franz, 2015 (Coleoptera, Curculionidae) using taxonomic concept annotations and alignments
Source: Zookeys. 2015 Oct 20;(528):1–133. doi: 10.3897/zookeys.528.6001 (PMC4668883; doi:10.3897/zookeys.528.6001)
Supplement: XML Treatment for Minyomerus imberbus [JF2015] [file zookeys.528.6001-treatment2.xml]

<!DOCTYPE tp:taxon-treatment
  PUBLIC "-//TaxonX//DTD Taxonomic Treatment Publishing DTD v0 20100105//EN" "tax-treatment-NSO.dtd">
<tp:taxon-treatment xmlns:tp="http://www.plazi.org/taxpub"><tp:treatment-meta><kwd-group><label>Taxon classification</label><kwd><named-content content-type="kingdom">Animalia</named-content></kwd><kwd><named-content content-type="order">Coleoptera</named-content></kwd><kwd><named-content content-type="family">Curculionidae</named-content></kwd></kwd-group><mixed-citation publication-type="journal"><person-group><name><surname>Jansen</surname><given-names>M. Andrew</given-names></name><name><surname>Franz</surname><given-names>Nico M.</given-names></name></person-group><article-title>Phylogenetic revision of <italic><tp:taxon-name><tp:taxon-name-part taxon-name-part-type="genus">Minyomerus</tp:taxon-name-part></tp:taxon-name></italic> Horn, 1876 sec. Jansen &amp; Franz, 2015 (<tp:taxon-name><tp:taxon-name-part taxon-name-part-type="order">Coleoptera</tp:taxon-name-part></tp:taxon-name>, <tp:taxon-name><tp:taxon-name-part taxon-name-part-type="family">Curculionidae</tp:taxon-name-part></tp:taxon-name>) using taxonomic concept annotations and alignments</article-title><source>Zookeys</source><day>20</day><month>10</month><year>2015</year><volume>2015</volume><issue>528</issue><fpage>1</fpage><lpage>133</lpage><pub-id pub-id-type="doi">10.3897/zookeys.528.6001</pub-id></mixed-citation></tp:treatment-meta><tp:nomenclature><tp:taxon-name>
                        <tp:taxon-name-part taxon-name-part-type="genus">Minyomerus</tp:taxon-name-part>
                        <tp:taxon-name-part taxon-name-part-type="species">imberbus</tp:taxon-name-part>
                        <tp:taxon-name-part taxon-name-part-type="symbols"> [JF2015]</tp:taxon-name-part>
                        <object-id xmlns:xlink="http://www.w3.org/1999/xlink" content-type="zoobank" xlink:type="simple">http://zoobank.org/CA1E4402-FF39-4FB2-9FAE-01EF1818BD43</object-id>
                    </tp:taxon-name><tp:taxon-authority>Jansen &amp; Franz sec. Jansen &amp; Franz (2015)</tp:taxon-authority><tp:taxon-status xmlns:xlink="http://www.w3.org/1999/xlink" xlink:type="simple">sp. n.</tp:taxon-status><xref ref-type="fig" rid="F5">Figs 5</xref><xref ref-type="fig" rid="F6">, 6</xref></tp:nomenclature><tp:treatment-sec sec-type="Diagnosis"><title>Diagnosis.</title><p><italic><tp:taxon-name><tp:taxon-name-part taxon-name-part-type="genus">Minyomerus</tp:taxon-name-part> <tp:taxon-name-part taxon-name-part-type="species">imberbus</tp:taxon-name-part></tp:taxon-name></italic> [JF2015] is best distinguished from other congenerics by a combination of characters, as follows. The interspersed setae on the body are minute and white. The anterior margin of the pronotum bears a reduced tuft of post-ocular vibrissae. The head is barely elevated between the eyes and head appears bare and smooth due to the small size of the setae. The spermatheca is distinct and has an elongate, cylindrical ramus, which is slightly thinner than corpus. Finally, the cornu is strongly recurved in the basal half, giving it a uniquely sinuate appearance.</p></tp:treatment-sec><tp:treatment-sec sec-type="Description – female"><title>Description – female.</title><p><italic>Habitus.</italic> Length 3.69-5.82 mm, width 1.52–2.72 mm, length/width ratio 2.14–2.43, widest at anterior 1/4 of elytra. Integument dark reddish-brown to black. Scales slightly off-white to beige, semi-translucent or opaque. Setae minute, sub-recumbent, white.</p><p><italic>Mandibles.</italic> Covered with whitish scales, with 2–3 longer setae.</p><p><italic>Rostrum.</italic> Length 0.45–0.61 mm, anterior portion ca. 2.5 × broader than long, rostrum/pronotum length ratio 0.41–0.52, rostrum length/width ratio 1.21–1.24. Dorsal outline of rostrum square, anterior half of dorsal surface mesally concave, posterior half slightly convex. Rostrum in lateral view sub-rectangular; apical margin with 2 large vibrissae. Nasal plate defined by V-shaped, impressed lines, convex, integument covered with white scales. Margins of mandibular incision directed 20° outward dorsally in frontal view. Ventrolateral sulci strongly defined, beginning as a narrow sulcus posteriad of insertion point of mandibles, running parallel to scrobe, terminating in a ventral fovea. Ventrolateral margins slightly converging anteriorly.</p><p><italic>Antennae.</italic> Dorsal margin of scrobe overhanging broadly (not forming a minute tooth). Funicle slightly longer than scape. Club similar in length to funicular antennomeres IV-VII, ca. 2.5 × as long as wide.</p><p><italic>Head.</italic> Eyes separated in dorsal view by 4–5 × their anterior-posterior length, set off from anterior prothoracic margin by ca. 1/2 of their anterior-posterior length. Head between eyes slightly convex and rugoso-punctate.</p><p><italic>Pronotum.</italic> Wider than long, length/width ratio 0.89–0.96, somewhat globular; median sulcus not apparent. Anterior margin arcuate, subtly incurved mesally, and somewhat produced dorsally; anterior constriction broad, posterior margin slightly <!--PageBreak-->arcuate. Pronotum in lateral view with minute setae inserted 2 × their length from anterior margin. Anterolateral margin with a reduced tuft of post-ocular vibrissae present, consisting of 3–5 setae, emerging near ventral 1/4 of eye; vibrissae achieving a maximum length sub-equal to anterior-posterior length of eye.</p><p><italic>Scutellum.</italic> Usually exposed, lateral margins strongly incurved.</p><p><italic>Pleurites.</italic> Metepisternum covered by elytron near posterior margin of metasternum.</p><p><italic>Thoracic sterna.</italic> Mesocoxal cavities separated by distance 1/2 × width of mesocoxal cavity. Metasternum without apparent transverse sulcus; metacoxal cavities separated by 3 × their width.</p><p><italic>Legs.</italic> Profemur/pronotum length ratio 0.78–1.05; proximal 5/6 of profemur gradually widening, then abruptly constricted with distal 1/6 produced ventrally as a semicircular projection covering tibial joint; condyle of tibial articulation occupying 3/4 of distal surface and 1/6 length of femur. Protibia/profemur length ratio 0.86–0.93; protibia moderately stout; protibial apex with ventral setal comb situated on a slightly concave surface; mucro present as a minute, laterally projected tooth. Metatibial apex with almond shaped convex ity ringed by 12–14 short, spiniform setae.</p><p><italic>Elytra.</italic> Length/width ratio 2.85–3.05; widest at anterior 1/4; anterior margins jointly ca. 2 × wider than posterior margin of pronotum; lateral margins slightly converging after anterior 1/4, more strongly rounded and converging in posterior 1/3. Elytra in lateral view nearly planar in region of disk, concave near anterior margin and posterior declivity; posterior declivity angled at 65–70° to main body axis. Punctures distinct, separated by 3–6 × their diameter; intervals weakly elevated.</p><p><italic>Abdominal sterna.</italic> Ventrite III elevated and set off from IV along lateral 1/3s of its length, somewhat concave anteriorly. Sternum VII mesally 3/5 as long as wide; anterior margin straight.</p><p><italic>Tergum.</italic> Pygidium (tergum VIII) sub-cylindrical.</p><p><italic>Sternum VIII</italic>. Lamina sub-triangular; sclerotized region with pores throughout, more sclerotized medially.</p><p><italic>Ovipositor.</italic> Coxites 1/2 as broad as long in dorsal view, porose throughout; styli glabrous.</p><p><italic>Spermatheca.</italic> S-shaped; collum short, apically with a large, hood-shaped projection perpendicular to ramus, nearly equal in length and contiously aligned with curvature of bulb of ramus and ante-apically with a short, cylindrical projection, angled at ca. 45° to collum, nearly equal in length to collum and 1/3 length of ramus; collum short, obliquely rounded, sub-contiguous with, and angled at 90° to ramus; ramus elongate, cylindrical, slightly thinner than corpus; corpus not swollen, slightly thicker than ramus; cornu elongate, apically, gradually narrowed, strongly recurved and arched in basal 1/2, forming an inner angle of ca. 40°, with apical 1/2 perpendicular to collum and corpus, feebly sinuate.</p><fig id="F5" position="float" orientation="portrait"><label>Figure 5.</label><caption><p>Habitus of <italic><tp:taxon-name><tp:taxon-name-part taxon-name-part-type="genus">Minyomerus</tp:taxon-name-part> <tp:taxon-name-part taxon-name-part-type="species">imberbus</tp:taxon-name-part></tp:taxon-name></italic> [JF2015], female <bold>A</bold> dorsal view <bold>B</bold> lateral view.</p></caption><graphic xmlns:xlink="http://www.w3.org/1999/xlink" xlink:href="zookeys-528-001-g005.jpg" position="float" orientation="portrait" xlink:type="simple" id="oo_61184.jpg"/></fig><fig id="F6" position="float" orientation="portrait"><label>Figure 6.</label><caption><p>Diagnostic features and terminalia of <italic><tp:taxon-name><tp:taxon-name-part taxon-name-part-type="genus">Minyomerus</tp:taxon-name-part> <tp:taxon-name-part taxon-name-part-type="species">imberbus</tp:taxon-name-part></tp:taxon-name></italic> [JF2015], female <bold>A</bold> ventral habitus <bold>B</bold> spermatheca <bold>C</bold> lamina of sternum VIII.</p></caption><graphic xmlns:xlink="http://www.w3.org/1999/xlink" xlink:href="zookeys-528-001-g006.jpg" position="float" orientation="portrait" xlink:type="simple" id="oo_61239.jpg"/></fig></tp:treatment-sec><tp:treatment-sec sec-type="Male"><title>Male.</title><p>Not available or known.</p></tp:treatment-sec><tp:treatment-sec sec-type="Comments"><title>Comments.</title><p>Due to the limited number of specimens of this species, dissections of mouthparts could not be performed.</p></tp:treatment-sec><tp:treatment-sec sec-type="Etymology"><title>Etymology.</title><p>Named in reference to the relative lack of setae on the head; <italic>imberbus</italic> = beardless; Latin adjective (<xref ref-type="bibr" rid="B11">Brown 1956</xref>).</p><!--PageBreak--></tp:treatment-sec><tp:treatment-sec sec-type="material"><title>Material examined.</title><p>Holotype – female “Pine Valley IBP, Valid. Site, Millard Co., Ut., 27 Jun. 73” (<named-content xmlns:xlink="http://www.w3.org/1999/xlink" content-type="dwc:institutional_code" xlink:type="simple">BYU</named-content>). Paratype – “Pine Valley IBP, Valid. Site, Millard Co., Ut., 27 Jun. 73/ Host <italic><tp:taxon-name><tp:taxon-name-part taxon-name-part-type="genus">Artemisia</tp:taxon-name-part> <tp:taxon-name-part taxon-name-part-type="species">spinescens</tp:taxon-name-part></tp:taxon-name></italic> [non-focal]” (<named-content xmlns:xlink="http://www.w3.org/1999/xlink" content-type="dwc:institutional_code" xlink:type="simple">BYU</named-content>: 1 female).</p></tp:treatment-sec><tp:treatment-sec sec-type="Distribution"><title>Distribution.</title><p>This species is known from one locality in Millard County, Utah (Fig. <xref ref-type="fig" rid="F50">50</xref>).</p></tp:treatment-sec><tp:treatment-sec sec-type="Natural history"><title>Natural history.</title><p>Associated with budsage (<italic><tp:taxon-name><tp:taxon-name-part taxon-name-part-type="genus">Artemisia</tp:taxon-name-part> <tp:taxon-name-part taxon-name-part-type="species">spinescens</tp:taxon-name-part></tp:taxon-name></italic> D.C.Eaton [non-focal]; <tp:taxon-name><tp:taxon-name-part taxon-name-part-type="family">Asteraceae</tp:taxon-name-part></tp:taxon-name> [non-focal]). It is unknown whether this species is parthenogenetic.</p></tp:treatment-sec><tp:treatment-sec><!--Section generated to contain objects referenced in tp:taxon-treatment.--><fig id="F50" position="float" orientation="portrait"><label>Figure 50.</label><caption><p>Combined occurrence record and Maxent habitat modeling map for si× species of <italic><tp:taxon-name><tp:taxon-name-part taxon-name-part-type="genus">Minyomerus</tp:taxon-name-part></tp:taxon-name></italic> [JF2015], as indicated in the legend. Increasing saturation indicates an increased probability of successful prediction of presence. Colored circles indicate georeferenced localities for a given species. For some species, only locality data are shown (see Methods section for further detail details).</p></caption><graphic xmlns:xlink="http://www.w3.org/1999/xlink" xlink:href="zookeys-528-001-g050.jpg" position="float" orientation="portrait" xlink:type="simple" id="oo_61235.jpg"/></fig></tp:treatment-sec><ref-list><ref id="B11"><mixed-citation xmlns:xlink="http://www.w3.org/1999/xlink" xlink:type="simple"><person-group><name name-style="western"><surname>Brown</surname><given-names>RW</given-names></name></person-group> (<year>1956</year>) <source>Composition of Scientific Words, Revised Edition.</source> <publisher-name>Smithsonian Institution Press</publisher-name>, <publisher-loc>Washington, DC</publisher-loc>, <size units="page">882 pp</size>. </mixed-citation></ref></ref-list></tp:taxon-treatment>
