# Supplementary material for: Phylogenetic revision of Minyomerus Horn, 1876 sec. Jansen & Franz, 2015 (Coleoptera, Curculionidae) using taxonomic concept annotations and alignments
Source: Zookeys. 2015 Oct 20;(528):1–133. doi: 10.3897/zookeys.528.6001 (PMC4668883; doi:10.3897/zookeys.528.6001)
Supplement: XML Treatment for Minyomerus gravivultus [JF2015] [file zookeys.528.6001-treatment16.xml]

<!DOCTYPE tp:taxon-treatment
  PUBLIC "-//TaxonX//DTD Taxonomic Treatment Publishing DTD v0 20100105//EN" "tax-treatment-NSO.dtd">
<tp:taxon-treatment xmlns:tp="http://www.plazi.org/taxpub"><tp:treatment-meta><kwd-group><label>Taxon classification</label><kwd><named-content content-type="kingdom">Animalia</named-content></kwd><kwd><named-content content-type="order">Coleoptera</named-content></kwd><kwd><named-content content-type="family">Curculionidae</named-content></kwd></kwd-group><mixed-citation publication-type="journal"><person-group><name><surname>Jansen</surname><given-names>M. Andrew</given-names></name><name><surname>Franz</surname><given-names>Nico M.</given-names></name></person-group><article-title>Phylogenetic revision of <italic><tp:taxon-name><tp:taxon-name-part taxon-name-part-type="genus">Minyomerus</tp:taxon-name-part></tp:taxon-name></italic> Horn, 1876 sec. Jansen &amp; Franz, 2015 (<tp:taxon-name><tp:taxon-name-part taxon-name-part-type="order">Coleoptera</tp:taxon-name-part></tp:taxon-name>, <tp:taxon-name><tp:taxon-name-part taxon-name-part-type="family">Curculionidae</tp:taxon-name-part></tp:taxon-name>) using taxonomic concept annotations and alignments</article-title><source>Zookeys</source><day>20</day><month>10</month><year>2015</year><volume>2015</volume><issue>528</issue><fpage>1</fpage><lpage>133</lpage><pub-id pub-id-type="doi">10.3897/zookeys.528.6001</pub-id></mixed-citation></tp:treatment-meta><tp:nomenclature><tp:taxon-name>
                        <tp:taxon-name-part taxon-name-part-type="genus">Minyomerus</tp:taxon-name-part>
                        <tp:taxon-name-part taxon-name-part-type="species">gravivultus</tp:taxon-name-part>
                        <tp:taxon-name-part taxon-name-part-type="symbols"> [JF2015]</tp:taxon-name-part>
                        <object-id xmlns:xlink="http://www.w3.org/1999/xlink" content-type="zoobank" xlink:type="simple">http://zoobank.org/A6353776-CA19-4E7E-B215-D3CB0DA357AE</object-id>
                    </tp:taxon-name><tp:taxon-authority>Jansen &amp; Franz sec. Jansen &amp; Franz (2015)</tp:taxon-authority><tp:taxon-status xmlns:xlink="http://www.w3.org/1999/xlink" xlink:type="simple">sp. n.</tp:taxon-status><xref ref-type="fig" rid="F41">Figs 41</xref><xref ref-type="fig" rid="F42">, 42</xref></tp:nomenclature><tp:treatment-sec sec-type="Diagnosis"><title>Diagnosis.</title><p><italic><tp:taxon-name><tp:taxon-name-part taxon-name-part-type="genus">Minyomerus</tp:taxon-name-part> <tp:taxon-name-part taxon-name-part-type="species">gravivultus</tp:taxon-name-part></tp:taxon-name></italic> [JF2015] can be distinguished from other congenerics by a combination of features, and is similar to <italic><tp:taxon-name><tp:taxon-name-part taxon-name-part-type="genus">Minyomerus</tp:taxon-name-part> <tp:taxon-name-part taxon-name-part-type="species">languidus</tp:taxon-name-part></tp:taxon-name></italic> [JF2015] in general appearance. The frons is protuberant in this species, and the nasal plate is covered with scales that have a strongly opalescent reflectance. The elytra are lightly sculpted. The ocular vibrissae are as long as the eye, but reduced in number. The oral cavity has weakly curved lateral margins; the posterior margin is at least as long as the lateral margins. The genae are not impressed with a strong ventrolateral suture. The spermatheca has a bulbous, basally tapered ramus. Additionally, the lamina of the spiculum gastrale is mesally membranous between the laminar arms. The aedeagus is acute and evenly curved.</p></tp:treatment-sec><tp:treatment-sec sec-type="Description – female"><title>Description – female.</title><p><italic>Habitus.</italic> Length 3.74–4.15 mm, width 1.53–1.64 mm, length/width ratio 2.45–2.53, widest near midpoint of elytra. Integument orange-brown to black. Scales with variously interspersed colors ranging from slightly off-white to manila/tan to dark coffee brown, in some specimens appearing opalescent or with metallic reflections. Setae brown, becoming longer, white, and more erect on humeri and venter.</p><p><italic>Mandibles.</italic> Covered with opalescent scales, each with 2 pairs of long setae.</p><p><italic>Maxillae.</italic> Cardo bifurcate at base with an inner angle of ca. 105°, inner (mesal) arm 2 × longer than outer arm, inner arm of equal width to outer arm, inner arm of bifurcation equal in length to apically outcurved arm, glabrous. Stipes sub-quadrate, 1.5–2 × longer than wide, roughly equal in length to inner arm of bifurcation of cardo, with 1 short, lateral seta. Galeo-lacinial complexapically incurved (mesally); complexmembranous; setose in basal half; dorsally with 7 apicomesal lacinial teeth; ventrally with 5 reduced lacinial teeth. Palpiger with a lateral patch of setae, sclerotized on basal 2/3.</p><p><italic>Maxillary palps</italic>. Palpomeres I and II with apical ends facing mesally and forming a 45° angle with base, with 2 apical setae.</p><p><italic>Labium.</italic> Prementum completely roughly pentagonal; apical margins feebly curved, angulate; lateral margins curved; basal margin arcuate; each lateral region with 1 or 2 long setae. Labial palps 3-segmented, I with apexjust projecting beyond margin of prementum, not reaching apexof ligula; III slightly longer than II.</p><p><italic>Rostrum.</italic> Length 0.56–0.61 mm, anterior portion 1.5–2 × broader than long, rostrum/pronotum length ratio 0.57–0.65, rostrum length/width ratio 1.33–1.39. Dorsal outline of rostrum sub-rectangular, anterior half of dorsal surface strongly impressed, posterior half strongly rugose. Rostrum in lateral view trapezoidal; anterior half of dorsolateral margins somewhat diverging; apical margin with 2 large vibrissae. Nasal plate strongly defined by Y-shaped, impressed lines, medially convex; integument completely covered with strongly opalescent scales. Margins of mandibular incision curved, directed 25° outward dorsally in frontal view, bounded by whitish scales, similar to rest of body; ventrolateral sulci somewhat defined, beginning as a broad, shallow sulcus dorsad of insertion point of mandibles, running parallel to scrobe, becoming fainter posteriorly and disappearing into a fovea ventrally. Dorsal surface of rostrum with median sulcus running from fovea at posterior end of anterior half rostrum to midpoint of posterior half of rostrum; ventrolateral margins slightly converging. Rostrum ventrally lacking foveae in line with insertion point of mandibles. Oral cavity with lateral margins curved.</p><p><italic>Antennae.</italic> Dorsal margin of scrobe overhangs forming a small tooth antero-ventrad of anterior marginof eye. Funicular antennomeres evenly progressing from elongate to broader than long; terminal segment lacking appressed scales, having instead a covering of apically-directed pubescence with interspersed sub-erect setae. Club similar in length to funicular antennomeres III-VII, nearly 2.5 × as long as wide.</p><p><italic>Head.</italic> Eyes strongly impressed; eyes separated in dorsal view by 4–5 × their anterior-posterior length, narrowly separated from anterior prothoracic margin.</p><p><italic>Pronotum.</italic> Length/width ratio 0.91–1.01, sub-cylindrical to conical; widest near anterior 1/4. Anterior margin arcuate, lateral margins feebly curved and widening into a slight bulge near anterior 1/3 of pronotum, thence straight to posterior margin, posterior margin straight. Pronotum in lateral view with setae that reach beyond anterior margin; these setae becoming evenly longer laterally, reaching posterior margin of eye at their maximum length. Anterolateral margin with a reduced tuft of post-ocular vibrissae present, consisting of 3–5 setae, emerging slightly above ventral margin of eye, becoming gradually, evenly longer ventrally, stopping just beneath ventral margin of eye; vibrissae achieving a maximum length nearly equal to anterior-posterior length of eye.</p><p><italic>Pleurites.</italic> Metepisternum covered by elytron near posterior 7/8 of metasternum.</p><p><italic>Thoracic sterna.</italic> Mesocoxal cavities separated by distance1/3 × width of mesocoxal cavity. Metasternum without apprent transverse sulcus; metacoxal cavities widely separated by 1.5–2 × their width.</p><p><italic>Legs.</italic> Profemur/pronotum length ratio 0.93–1.02; proximal 5/6 of profemur gradually widening, then abruptly constricted with distal 1/6 produced ventrally as a nearly square projection covering tibial joint; condyle of tibial articulation occupying 2/3 of distal surface and 1/6 length of femur. Protibia/profemur length ratio 0.88–0.99; mucro reduced to a small, laterally projected tooth. Protarsus with tarsomeres I and II jointly similar in length to V. Metatibial apexwith almond shaped convex ity ringed by 9-11 short, widely separated, spiniform setae.</p><p><italic>Elytra.</italic> Length/width ratio 3.00-6.80; widest near midpoint; anterior margins jointly 1.5-2 × wider than posterior margin of pronotum; lateral margins sub-parallel after anterior 1/4, more strongly rounded and converging in posterior 1/2. Posterior <!--PageBreak-->declivity angled at nearly 60° to main body axis. Elytral striae well defined, punctate; punctures visible in some specimens, separated by 3-5 × their diameter.</p><p><italic>Abdominal sterna.</italic> Ventrite III elevated and set off from IV along lateral 1/4 of its length. Sternum VII mesally 3/5 × as long as wide; anterior margin weakly curved. <italic>Tergum.</italic> Pygidium (tergum VIII) sub-cylindrical; medial 1/3 of anterior 1/2 of pygidium less sclerotized.</p><p><italic>Sternum VIII.</italic> Anterior laminar edges each incurved forming a 100° angle with lateral margin; less sclerotized medially.</p><!--PageBreak--><p><italic>Ovipositor.</italic> Coxites slightly sclerotized, in dorsal view 2 × as long as broad; styli 3/4 × length of coxites, with 3 long setae near base.</p><p><italic>Spermatheca.</italic> Comma-shaped; collum short, sub-contiguous with, and angled at 90° to ramus; ramus bulbous, 2 × width of cornu; corpus swollen, 1.5 × thickness of cornu; cornu elongate, apically gradually narrowed, strongly recurved with an inner angle of 90° in basal 1/4, nearly sraight along mesal 1/2, and incurved 90° near apical 1/4 such that apexis sub-parallel to hood-shaped projection of collum.</p></tp:treatment-sec><tp:treatment-sec sec-type="Male"><title>Male.</title><p>Similar to female, except where noted.</p><p><italic>Abdomen.</italic> Sternum VII slightly more broadly arcuate posteriorly, 3/5 as long as wide. Tergum VII with posterior margin straight. Pygidium (tergum VIII) with posterior 1/2 punctate; anterior 1/2 rugose. Posterior 1/5 constricted and depressed, with posterior margin flaring out and slightly projected dorsally.</p><p><italic>Sternum VIII.</italic> Consisting of 2 subcontiguous, sub-triangular sclerites; posterior margins widely angulate. Laminar alae located on lateral 1/4s of posterior margin. Mesal 1/2 with a short, sub-trapezoidal projection.</p><p><italic>Aedeagus.</italic> Length/width ratio 3.41. Pedon in lateral view with ventral margins curving to meet dorsal margins at a sharp apical point; apexacutely angulate. Flagellum with a small tortuous, recurved, ampullate sclerite, situated in anterior portion of flagellum.</p><fig id="F41" position="float" orientation="portrait"><label>Figure 41.</label><caption><p>Habitus of <italic><tp:taxon-name><tp:taxon-name-part taxon-name-part-type="genus">Minyomerus</tp:taxon-name-part> <tp:taxon-name-part taxon-name-part-type="species">gravivultus</tp:taxon-name-part></tp:taxon-name></italic> [JF2015], female <bold>A</bold> lateral view <bold>B</bold> dorsal view.</p></caption><graphic xmlns:xlink="http://www.w3.org/1999/xlink" xlink:href="zookeys-528-001-g041.jpg" position="float" orientation="portrait" xlink:type="simple" id="oo_61221.jpg"/></fig><fig id="F42" position="float" orientation="portrait"><label>Figure 42.</label><caption><p>Diagnostic features and terminalia of <italic><tp:taxon-name><tp:taxon-name-part taxon-name-part-type="genus">Minyomerus</tp:taxon-name-part> <tp:taxon-name-part taxon-name-part-type="species">gravivultus</tp:taxon-name-part></tp:taxon-name></italic> [JF2015] <bold>A</bold> aedeagus, dorsal view <bold>B</bold> aedeagus, lateral view <bold>C</bold> labial prementum, ventral view <bold>D</bold> spermatheca <bold>E</bold> lamina of sternum VIII.</p></caption><graphic xmlns:xlink="http://www.w3.org/1999/xlink" xlink:href="zookeys-528-001-g042.jpg" position="float" orientation="portrait" xlink:type="simple" id="oo_61222.jpg"/></fig></tp:treatment-sec><tp:treatment-sec sec-type="Etymology"><title>Etymology.</title><p>Named in reference to the enlarged supraorbital ridges, which give the impression of a furrowed brow; <italic>gravis</italic> = heavy or serious, <italic>vultus</italic> = countenance or face, <italic>gravivultus</italic> = serious countenance; Latin noun in apposition (<xref ref-type="bibr" rid="B11">Brown 1956</xref>).</p></tp:treatment-sec><tp:treatment-sec sec-type="material"><title>Material examined.</title><p>Holotype – female “MEXICO: Baja California, 5.5 mi. E El Arco, IV-15-1987, F. Andrews &amp; A. Glibert” (<named-content xmlns:xlink="http://www.w3.org/1999/xlink" content-type="dwc:institutional_code" xlink:type="simple">CSCA</named-content>). Paratypes, same label information as female holotype (<named-content xmlns:xlink="http://www.w3.org/1999/xlink" content-type="dwc:institutional_code" xlink:type="simple">CSCA</named-content>: 3 females); “MEXICO: Baja California Sur, 1.9 mi. SW El Arco, IV-16-1987, F. Andrews &amp; A. Gilbert” (<named-content xmlns:xlink="http://www.w3.org/1999/xlink" content-type="dwc:institutional_code" xlink:type="simple">CSCA</named-content>: 1 male).</p></tp:treatment-sec><tp:treatment-sec sec-type="Distribution"><title>Distribution.</title><p>This species has been found in Baja California, near the border of Baja California Sur (Mexico) (Fig. <xref ref-type="fig" rid="F52">52</xref>).</p></tp:treatment-sec><tp:treatment-sec sec-type="Natural history"><title>Natural history.</title><p>Host plant associations remain unknown, though possibly on creosote bush (<italic><tp:taxon-name><tp:taxon-name-part taxon-name-part-type="genus">Larrea</tp:taxon-name-part> <tp:taxon-name-part taxon-name-part-type="species">tridentata</tp:taxon-name-part></tp:taxon-name></italic> [DC.] Coville [non-focal]; <tp:taxon-name><tp:taxon-name-part taxon-name-part-type="family">Zygophyllaceae</tp:taxon-name-part></tp:taxon-name> [non-focal]).</p></tp:treatment-sec><tp:treatment-sec><!--Section generated to contain objects referenced in tp:taxon-treatment.--><fig id="F52" position="float" orientation="portrait"><label>Figure 52.</label><caption><p>Combined occurrence record and Maxent habitat modeling map for five species of <italic><tp:taxon-name><tp:taxon-name-part taxon-name-part-type="genus">Minyomerus</tp:taxon-name-part></tp:taxon-name></italic> [JF2015], as indicated in the legend. See also Fig. <xref ref-type="fig" rid="F50">50</xref>.</p></caption><graphic xmlns:xlink="http://www.w3.org/1999/xlink" xlink:href="zookeys-528-001-g052.jpg" position="float" orientation="portrait" xlink:type="simple" id="oo_61238.jpg"/></fig><fig id="F50" position="float" orientation="portrait"><label>Figure 50.</label><caption><p>Combined occurrence record and Maxent habitat modeling map for si× species of <italic><tp:taxon-name><tp:taxon-name-part taxon-name-part-type="genus">Minyomerus</tp:taxon-name-part></tp:taxon-name></italic> [JF2015], as indicated in the legend. Increasing saturation indicates an increased probability of successful prediction of presence. Colored circles indicate georeferenced localities for a given species. For some species, only locality data are shown (see Methods section for further detail details).</p></caption><graphic xmlns:xlink="http://www.w3.org/1999/xlink" xlink:href="zookeys-528-001-g050.jpg" position="float" orientation="portrait" xlink:type="simple" id="oo_61235.jpg"/></fig></tp:treatment-sec><ref-list><ref id="B11"><mixed-citation xmlns:xlink="http://www.w3.org/1999/xlink" xlink:type="simple"><person-group><name name-style="western"><surname>Brown</surname><given-names>RW</given-names></name></person-group> (<year>1956</year>) <source>Composition of Scientific Words, Revised Edition.</source> <publisher-name>Smithsonian Institution Press</publisher-name>, <publisher-loc>Washington, DC</publisher-loc>, <size units="page">882 pp</size>. </mixed-citation></ref></ref-list></tp:taxon-treatment>
