# Supplementary material for: Phylogenetic revision of Minyomerus Horn, 1876 sec. Jansen & Franz, 2015 (Coleoptera, Curculionidae) using taxonomic concept annotations and alignments
Source: Zookeys. 2015 Oct 20;(528):1–133. doi: 10.3897/zookeys.528.6001 (PMC4668883; doi:10.3897/zookeys.528.6001)
Supplement: Supplementary material 1 — Set of 13 Euler/X toolkit input data files [file zookeys-528-001-s001.zip]

Archive with 27 entries (26 files):
- Figure3A.txt
- __MACOSX/
- __MACOSX/._Figure3A.txt
- Figure3B.txt
- __MACOSX/._Figure3B.txt
- Figure3C.txt
- __MACOSX/._Figure3C.txt
- Figure3D.txt
- __MACOSX/._Figure3D.txt
- Figure3E.txt
- __MACOSX/._Figure3E.txt
- Figure3F.txt
- __MACOSX/._Figure3F.txt
- Figure3G.txt
- __MACOSX/._Figure3G.txt
- Figure3H.txt
- __MACOSX/._Figure3H.txt
- Figure4A.txt
- __MACOSX/._Figure4A.txt
- Figure4B.txt
- __MACOSX/._Figure4B.txt
- Figure4C.txt
- __MACOSX/._Figure4C.txt
- Figure4D.txt
- __MACOSX/._Figure4D.txt
- Figure4E.txt
- __MACOSX/._Figure4E.txt
