# Supplementary material for: Phylogenetic revision of Minyomerus Horn, 1876 sec. Jansen & Franz, 2015 (Coleoptera, Curculionidae) using taxonomic concept annotations and alignments
Source: Zookeys. 2015 Oct 20;(528):1–133. doi: 10.3897/zookeys.528.6001 (PMC4668883; doi:10.3897/zookeys.528.6001)
Supplement: Supplementary material 1 — Set of 13 Euler/X toolkit input data files [file zookeys-528-001-s001.zip › Figure3A.txt]

# 1833_1831
taxonomy 1833 Boheman
(Thylacites_microsus)

taxonomy 1831 Say
(Thylacites_microps)

articulation 1833_1831 Boheman_Say
[1833.Thylacites_microsus equals 1831.Thylacites_microps]
