# Supplementary material for: Phylogenetic revision of Minyomerus Horn, 1876 sec. Jansen & Franz, 2015 (Coleoptera, Curculionidae) using taxonomic concept annotations and alignments
Source: Zookeys. 2015 Oct 20;(528):1–133. doi: 10.3897/zookeys.528.6001 (PMC4668883; doi:10.3897/zookeys.528.6001)
Supplement: Supplementary material 1 — Set of 13 Euler/X toolkit input data files [file zookeys-528-001-s001.zip › Figure3B.txt]

# 1859_1833
taxonomy 1859 LeConte
(Thylacites_microps)

taxonomy 1833 Boheman
(Thylacites_microsus)

articulation 1859_1833 LeConte_Boheman
[1859.Thylacites_microps equals 1833.Thylacites_microsus]
