# Supplementary material for: Phylogenetic revision of Minyomerus Horn, 1876 sec. Jansen & Franz, 2015 (Coleoptera, Curculionidae) using taxonomic concept annotations and alignments
Source: Zookeys. 2015 Oct 20;(528):1–133. doi: 10.3897/zookeys.528.6001 (PMC4668883; doi:10.3897/zookeys.528.6001)
Supplement: Supplementary material 1 — Set of 13 Euler/X toolkit input data files [file zookeys-528-001-s001.zip › Figure3E.txt]

# 1891_1888
taxonomy 1891 Sharp
(Pseudelissa Pseudelissa_caseyi Pseudelissa_cinerea)
(Elissa Elissa_constricta Elissa_laticeps)
(Minyomerus Minyomerus_innocuus Minyomerus_languidus)
(Thylacites_microsus)

taxonomy 1888 Casey
(Elissa Elissa_constricta Elissa_laticeps)
(Minyomerus Minyomerus_innocuus Minyomerus_languidus)
(Pseudelissa Pseudelissa_cinerea)
(Thylacites_microsus)

articulation 1891_1888 Sharp_Casey
[1891.Elissa equals 1888.Elissa]
[1891.Elissa_constricta equals 1888.Elissa_constricta]
[1891.Elissa_laticeps equals 1888.Elissa_laticeps]
[1891.Minyomerus equals 1888.Minyomerus]
[1891.Minyomerus_innocuus equals 1888.Minyomerus_innocuus]
[1891.Minyomerus_languidus equals 1888.Minyomerus_languidus]
[1891.Pseudelissa_caseyi disjoint 1888.Pseudelissa]
[1891.Pseudelissa_cinerea equals 1888.Pseudelissa_cinerea]
[1891.Thylacites_microsus equals 1888.Thylacites_microsus]
