# Supplementary material for: Phylogenetic revision of Minyomerus Horn, 1876 sec. Jansen & Franz, 2015 (Coleoptera, Curculionidae) using taxonomic concept annotations and alignments
Source: Zookeys. 2015 Oct 20;(528):1–133. doi: 10.3897/zookeys.528.6001 (PMC4668883; doi:10.3897/zookeys.528.6001)
Supplement: Supplementary material 1 — Set of 13 Euler/X toolkit input data files [file zookeys-528-001-s001.zip › Figure3F.txt]

# 1909_1891
taxonomy 1909 Pierce
(Elissa Elissa_constricta Elissa_laticeps)
(Minyomerus Minyomerus_caseyi Minyomerus_innocuus Minyomerus_languidus)
(Thylacites_microsus)

taxonomy 1891 Sharp
(Pseudelissa Pseudelissa_caseyi Pseudelissa_cinerea)
(Elissa Elissa_constricta Elissa_laticeps)
(Minyomerus Minyomerus_innocuus Minyomerus_languidus)
(Thylacites_microsus)

articulation 1909_1891 Pierce_Sharp
[1909.Elissa_constricta equals 1891.Elissa_constricta]
[1909.Elissa_laticeps equals 1891.Elissa_laticeps]
[1909.Minyomerus includes 1891.Pseudelissa]
[1909.Minyomerus includes 1891.Minyomerus]
[1909.Minyomerus_caseyi equals 1891.Pseudelissa_caseyi]
[1909.Minyomerus_innocuus equals 1891.Minyomerus_innocuus]
[1909.Minyomerus_languidus includes 1891.Pseudelissa_cinerea]
[1909.Minyomerus_languidus includes 1891.Minyomerus_languidus]
[1909.Thylacites_microsus equals 1891.Thylacites_microsus]
