# Supplementary material for: Phylogenetic revision of Minyomerus Horn, 1876 sec. Jansen & Franz, 2015 (Coleoptera, Curculionidae) using taxonomic concept annotations and alignments
Source: Zookeys. 2015 Oct 20;(528):1–133. doi: 10.3897/zookeys.528.6001 (PMC4668883; doi:10.3897/zookeys.528.6001)
Supplement: Supplementary material 1 — Set of 13 Euler/X toolkit input data files [file zookeys-528-001-s001.zip › Figure4A.txt]

# 1948_1920
taxonomy 1948 BlackwelderBlackwelder
(Elissa Elissa_constricta Elissa_laticeps)
(Minyomerus Minyomerus_caseyi Minyomerus_conicollis Minyomerus_innocuus Minyomerus_languidus Minyomerus_microps)

taxonomy 1920 Green
(Elissa Elissa_constricta Elissa_laticeps)
(Minyomerus Minyomerus_caseyi Minyomerus_conicollis Minyomerus_innocuus Minyomerus_languidus)
(Thylacites_microsus)

articulation 1948_1920 BlackwelderBlackwelder_Pierce
[1948.Elissa_constricta equals 1920.Elissa_constricta]
[1948.Elissa_laticeps equals 1920.Elissa_laticeps]
[1948.Minyomerus includes 1920.Minyomerus]
[1948.Minyomerus_caseyi equals 1920.Minyomerus_caseyi]
[1948.Minyomerus_conicollis equals 1920.Minyomerus_conicollis]
[1948.Minyomerus_innocuus equals 1920.Minyomerus_innocuus]
[1948.Minyomerus_languidus equals 1920.Minyomerus_languidus]
[1948.Minyomerus_microps equals 1920.Thylacites_microsus]
