# Supplementary material for: Phylogenetic revision of Minyomerus Horn, 1876 sec. Jansen & Franz, 2015 (Coleoptera, Curculionidae) using taxonomic concept annotations and alignments
Source: Zookeys. 2015 Oct 20;(528):1–133. doi: 10.3897/zookeys.528.6001 (PMC4668883; doi:10.3897/zookeys.528.6001)
Supplement: Supplementary material 1 — Set of 13 Euler/X toolkit input data files [file zookeys-528-001-s001.zip › Figure4C.txt]

# 1964_1960
taxonomy 1964 Kissinger
(Minyomerus Minyomerus_caseyi Minyomerus_conicollis Minyomerus_constrictus Minyomerus_innocuus Minyomerus_languidus Minyomerus_laticeps Minyomerus_microps)
(Piscatopus Piscatopus_griseus)

taxonomy 1960 Sleeper
(Elissa Elissa_constricta Elissa_laticeps)
(Minyomerus Minyomerus_caseyi Minyomerus_conicollis Minyomerus_innocuus Minyomerus_languidus Minyomerus_microps)
(Piscatopus Piscatopus_griseus)

articulation 1964_1960 Kissinger_Sleeper
[1964.Minyomerus includes 1960.Elissa]
[1964.Minyomerus includes 1960.Minyomerus]
[1964.Minyomerus_caseyi equals 1960.Minyomerus_caseyi]
[1964.Minyomerus_conicollis equals 1960.Minyomerus_conicollis]
[1964.Minyomerus_constrictus equals 1960.Elissa_constricta]
[1964.Minyomerus_innocuus equals 1960.Minyomerus_innocuus]
[1964.Minyomerus_languidus equals 1960.Minyomerus_languidus]
[1964.Minyomerus_laticeps equals 1960.Elissa_laticeps]
[1964.Minyomerus_microps equals 1960.Minyomerus_microps]
[1964.Piscatopus_griseus equals 1960.Piscatopus_griseus]
