# Supplementary material for: Phylogenetic revision of Minyomerus Horn, 1876 sec. Jansen & Franz, 2015 (Coleoptera, Curculionidae) using taxonomic concept annotations and alignments
Source: Zookeys. 2015 Oct 20;(528):1–133. doi: 10.3897/zookeys.528.6001 (PMC4668883; doi:10.3897/zookeys.528.6001)
Supplement: Supplementary material 1 — Set of 13 Euler/X toolkit input data files [file zookeys-528-001-s001.zip › Figure4D.txt]

# 1982_1964
taxonomy 1982 OBrienWibmer
(Minyomerus Minyomerus_caseyi Minyomerus_conicollis Minyomerus_constrictus Minyomerus_innocuus Minyomerus_languidus Minyomerus_laticeps Minyomerus_microps)
(Piscatopus Piscatopus_griseus)

taxonomy 1964 Kissinger
(Minyomerus Minyomerus_caseyi Minyomerus_conicollis Minyomerus_constrictus Minyomerus_innocuus Minyomerus_languidus Minyomerus_laticeps Minyomerus_microps)
(Piscatopus Piscatopus_griseus)

articulation 1982_1964 OBrienWibmer
[1982.Minyomerus_caseyi equals 1964.Minyomerus_caseyi]
[1982.Minyomerus_conicollis equals 1964.Minyomerus_conicollis]
[1982.Minyomerus_constrictus equals 1964.Minyomerus_constrictus]
[1982.Minyomerus_innocuus equals 1964.Minyomerus_innocuus]
[1982.Minyomerus_languidus equals 1964.Minyomerus_languidus]
[1982.Minyomerus_laticeps equals 1964.Minyomerus_laticeps]
[1982.Minyomerus_microps equals 1964.Minyomerus_microps]
[1982.Piscatopus_griseus equals 1964.Piscatopus_griseus]
