# Supplementary material for: Phylogenetic revision of Minyomerus Horn, 1876 sec. Jansen & Franz, 2015 (Coleoptera, Curculionidae) using taxonomic concept annotations and alignments
Source: Zookeys. 2015 Oct 20;(528):1–133. doi: 10.3897/zookeys.528.6001 (PMC4668883; doi:10.3897/zookeys.528.6001)
Supplement: Supplementary material 1 — Set of 13 Euler/X toolkit input data files [file zookeys-528-001-s001.zip › Figure4E.txt]

# 2015_1982 [class]
taxonomy 2015 JansenFranz
(Minyomerus Minyomerus_bulbifrons Minyomerus_caponei Minyomerus_caseyi Minyomerus_conicollis Minyomerus_constrictus Minyomerus_cracens Minyomerus_gravivultus Minyomerus_griseus Minyomerus_imberbus Minyomerus_languidus Minyomerus_laticeps Minyomerus_microps Minyomerus_politus Minyomerus_puticulatus Minyomerus_reburrus Minyomerus_rutellirostris Minyomerus_trisetosus)

taxonomy 1982 OBrienWibmer
(Minyomerus Minyomerus_caseyi Minyomerus_conicollis Minyomerus_constrictus Minyomerus_innocuus Minyomerus_languidus Minyomerus_laticeps Minyomerus_microps)
(Piscatopus Piscatopus_griseus)

articulation 2015_1982 JansenFranz_OBrienWibmer
[2015.Minyomerus includes 1982.Minyomerus]
[2015.Minyomerus includes 1982.Piscatopus]
[2015.Minyomerus_bulbifrons disjoint 1982.Minyomerus]
[2015.Minyomerus_caponei disjoint 1982.Minyomerus]
[2015.Minyomerus_caseyi equals 1982.Minyomerus_caseyi]
[2015.Minyomerus_conicollis equals 1982.Minyomerus_conicollis]
[2015.Minyomerus_constrictus equals 1982.Minyomerus_constrictus]
[2015.Minyomerus_cracens disjoint 1982.Minyomerus]
[2015.Minyomerus_gravivultus disjoint 1982.Minyomerus]
[2015.Minyomerus_griseus equals 1982.Piscatopus_griseus]
[2015.Minyomerus_imberbus disjoint 1982.Minyomerus]
[2015.Minyomerus_languidus equals 1982.Minyomerus_languidus]
[2015.Minyomerus_laticeps equals 1982.Minyomerus_laticeps]
[2015.Minyomerus_microps is_included_in 1982.Minyomerus]
[2015.Minyomerus_microps rsum 1982.Minyomerus_innocuus 1982.Minyomerus_microps]
[2015.Minyomerus_politus disjoint 1982.Minyomerus]
[2015.Minyomerus_puticulatus disjoint 1982.Minyomerus]
[2015.Minyomerus_reburrus disjoint 1982.Minyomerus]
[2015.Minyomerus_rutellirostris disjoint 1982.Minyomerus]
[2015.Minyomerus_trisetosus disjoint 1982.Minyomerus]
