# Supplementary material for: Phylogenetic revision of Minyomerus Horn, 1876 sec. Jansen & Franz, 2015 (Coleoptera, Curculionidae) using taxonomic concept annotations and alignments
Source: Zookeys. 2015 Oct 20;(528):1–133. doi: 10.3897/zookeys.528.6001 (PMC4668883; doi:10.3897/zookeys.528.6001)
Supplement: Supplementary material 2 — Set of 13 Euler/X toolkit output Maximally Informative Relations [file zookeys-528-001-s002.zip]

Archive with 13 entries (13 files):
- Figure3A_mir.csv
- Figure3B_mir.csv
- Figure3C_mir.csv
- Figure3D_mir.csv
- Figure3E_mir.csv
- Figure3F_mir.csv
- Figure3G_mir.csv
- Figure3H_mir.csv
- Figure4A_mir.csv
- Figure4B_mir.csv
- Figure4C_mir.csv
- Figure4D_mir.csv
- Figure4E_mir.csv
