# Supplementary material for: Phylogenetic revision of Minyomerus Horn, 1876 sec. Jansen & Franz, 2015 (Coleoptera, Curculionidae) using taxonomic concept annotations and alignments
Source: Zookeys. 2015 Oct 20;(528):1–133. doi: 10.3897/zookeys.528.6001 (PMC4668883; doi:10.3897/zookeys.528.6001)
Supplement: Supplementary material 2 — Set of 13 Euler/X toolkit output Maximally Informative Relations [file zookeys-528-001-s002.zip › Figure3C_mir.csv]

1876.Minyomerus_innocuus	!	1859.Thylacites_microps	inferred
1876.Minyomerus_languidus	!	1859.Thylacites_microps	inferred
1876.Minyomerus	!	1859.Thylacites_microps	input
1876.Thylacites_microsus	=	1859.Thylacites_microps	input
