# Supplementary material for: Phylogenetic revision of Minyomerus Horn, 1876 sec. Jansen & Franz, 2015 (Coleoptera, Curculionidae) using taxonomic concept annotations and alignments
Source: Zookeys. 2015 Oct 20;(528):1–133. doi: 10.3897/zookeys.528.6001 (PMC4668883; doi:10.3897/zookeys.528.6001)
Supplement: Supplementary material 2 — Set of 13 Euler/X toolkit output Maximally Informative Relations [file zookeys-528-001-s002.zip › Figure3G_mir.csv]

1913.Elissa	>	1909.Elissa_constricta	deduced
1913.Elissa	>	1909.Elissa_laticeps	deduced
1913.Elissa_constricta	!	1909.Elissa_laticeps	deduced
1913.Elissa_laticeps	!	1909.Elissa_constricta	deduced
1913.Minyomerus	>	1909.Minyomerus_caseyi	deduced
1913.Minyomerus	>	1909.Minyomerus_innocuus	deduced
1913.Minyomerus	>	1909.Minyomerus_languidus	deduced
1913.Minyomerus_caseyi	!	1909.Minyomerus_innocuus	deduced
1913.Minyomerus_caseyi	!	1909.Minyomerus_languidus	deduced
1913.Minyomerus_innocuus	!	1909.Minyomerus_caseyi	deduced
1913.Minyomerus_innocuus	!	1909.Minyomerus_languidus	deduced
1913.Minyomerus_languidus	!	1909.Minyomerus_caseyi	deduced
1913.Minyomerus_languidus	!	1909.Minyomerus_innocuus	deduced
1913.Elissa	=	1909.Elissa	inferred
1913.Elissa	!	1909.Minyomerus	inferred
1913.Elissa	!	1909.Minyomerus_caseyi	inferred
1913.Elissa	!	1909.Minyomerus_innocuus	inferred
1913.Elissa	!	1909.Minyomerus_languidus	inferred
1913.Elissa	!	1909.Thylacites_microsus	inferred
1913.Elissa_constricta	<	1909.Elissa	inferred
1913.Elissa_constricta	!	1909.Minyomerus	inferred
1913.Elissa_constricta	!	1909.Minyomerus_caseyi	inferred
1913.Elissa_constricta	!	1909.Minyomerus_innocuus	inferred
1913.Elissa_constricta	!	1909.Minyomerus_languidus	inferred
1913.Elissa_constricta	!	1909.Thylacites_microsus	inferred
1913.Elissa_laticeps	<	1909.Elissa	inferred
1913.Elissa_laticeps	!	1909.Minyomerus	inferred
1913.Elissa_laticeps	!	1909.Minyomerus_caseyi	inferred
1913.Elissa_laticeps	!	1909.Minyomerus_innocuus	inferred
1913.Elissa_laticeps	!	1909.Minyomerus_languidus	inferred
1913.Elissa_laticeps	!	1909.Thylacites_microsus	inferred
1913.Minyomerus	!	1909.Elissa	inferred
1913.Minyomerus	!	1909.Elissa_constricta	inferred
1913.Minyomerus	!	1909.Elissa_laticeps	inferred
1913.Minyomerus	=	1909.Minyomerus	inferred
1913.Minyomerus	!	1909.Thylacites_microsus	inferred
1913.Minyomerus_caseyi	!	1909.Elissa	inferred
1913.Minyomerus_caseyi	!	1909.Elissa_constricta	inferred
1913.Minyomerus_caseyi	!	1909.Elissa_laticeps	inferred
1913.Minyomerus_caseyi	<	1909.Minyomerus	inferred
1913.Minyomerus_caseyi	!	1909.Thylacites_microsus	inferred
1913.Minyomerus_innocuus	!	1909.Elissa	inferred
1913.Minyomerus_innocuus	!	1909.Elissa_constricta	inferred
1913.Minyomerus_innocuus	!	1909.Elissa_laticeps	inferred
1913.Minyomerus_innocuus	<	1909.Minyomerus	inferred
1913.Minyomerus_innocuus	!	1909.Thylacites_microsus	inferred
1913.Minyomerus_languidus	!	1909.Elissa	inferred
1913.Minyomerus_languidus	!	1909.Elissa_constricta	inferred
1913.Minyomerus_languidus	!	1909.Elissa_laticeps	inferred
1913.Minyomerus_languidus	<	1909.Minyomerus	inferred
1913.Minyomerus_languidus	!	1909.Thylacites_microsus	inferred
1913.Thylacites_microsus	!	1909.Elissa	inferred
1913.Thylacites_microsus	!	1909.Elissa_constricta	inferred
1913.Thylacites_microsus	!	1909.Elissa_laticeps	inferred
1913.Thylacites_microsus	!	1909.Minyomerus	inferred
1913.Thylacites_microsus	!	1909.Minyomerus_caseyi	inferred
1913.Thylacites_microsus	!	1909.Minyomerus_innocuus	inferred
1913.Thylacites_microsus	!	1909.Minyomerus_languidus	inferred
1913.Elissa_constricta	=	1909.Elissa_constricta	input
1913.Elissa_laticeps	=	1909.Elissa_laticeps	input
1913.Minyomerus_caseyi	=	1909.Minyomerus_caseyi	input
1913.Minyomerus_innocuus	=	1909.Minyomerus_innocuus	input
1913.Minyomerus_languidus	=	1909.Minyomerus_languidus	input
1913.Thylacites_microsus	=	1909.Thylacites_microsus	input
