# Supplementary material for: Phylogenetic revision of Minyomerus Horn, 1876 sec. Jansen & Franz, 2015 (Coleoptera, Curculionidae) using taxonomic concept annotations and alignments
Source: Zookeys. 2015 Oct 20;(528):1–133. doi: 10.3897/zookeys.528.6001 (PMC4668883; doi:10.3897/zookeys.528.6001)
Supplement: Supplementary material 2 — Set of 13 Euler/X toolkit output Maximally Informative Relations [file zookeys-528-001-s002.zip › Figure3H_mir.csv]

1920.Elissa	>	1913.Elissa_constricta	deduced
1920.Elissa	>	1913.Elissa_laticeps	deduced
1920.Elissa_constricta	!	1913.Elissa_laticeps	deduced
1920.Elissa_laticeps	!	1913.Elissa_constricta	deduced
1920.Minyomerus	>	1913.Minyomerus_caseyi	deduced
1920.Minyomerus	>	1913.Minyomerus_innocuus	deduced
1920.Minyomerus	>	1913.Minyomerus_languidus	deduced
1920.Minyomerus_caseyi	!	1913.Minyomerus_innocuus	deduced
1920.Minyomerus_caseyi	!	1913.Minyomerus_languidus	deduced
1920.Minyomerus_conicollis	!	1913.Minyomerus_caseyi	deduced
1920.Minyomerus_conicollis	!	1913.Minyomerus_innocuus	deduced
1920.Minyomerus_conicollis	!	1913.Minyomerus_languidus	deduced
1920.Minyomerus_innocuus	!	1913.Minyomerus_caseyi	deduced
1920.Minyomerus_innocuus	!	1913.Minyomerus_languidus	deduced
1920.Minyomerus_languidus	!	1913.Minyomerus_caseyi	deduced
1920.Minyomerus_languidus	!	1913.Minyomerus_innocuus	deduced
1920.Elissa	=	1913.Elissa	inferred
1920.Elissa	!	1913.Minyomerus	inferred
1920.Elissa	!	1913.Minyomerus_caseyi	inferred
1920.Elissa	!	1913.Minyomerus_innocuus	inferred
1920.Elissa	!	1913.Minyomerus_languidus	inferred
1920.Elissa	!	1913.Thylacites_microsus	inferred
1920.Elissa_constricta	<	1913.Elissa	inferred
1920.Elissa_constricta	!	1913.Minyomerus	inferred
1920.Elissa_constricta	!	1913.Minyomerus_caseyi	inferred
1920.Elissa_constricta	!	1913.Minyomerus_innocuus	inferred
1920.Elissa_constricta	!	1913.Minyomerus_languidus	inferred
1920.Elissa_constricta	!	1913.Thylacites_microsus	inferred
1920.Elissa_laticeps	<	1913.Elissa	inferred
1920.Elissa_laticeps	!	1913.Minyomerus	inferred
1920.Elissa_laticeps	!	1913.Minyomerus_caseyi	inferred
1920.Elissa_laticeps	!	1913.Minyomerus_innocuus	inferred
1920.Elissa_laticeps	!	1913.Minyomerus_languidus	inferred
1920.Elissa_laticeps	!	1913.Thylacites_microsus	inferred
1920.Minyomerus	!	1913.Elissa	inferred
1920.Minyomerus	!	1913.Elissa_constricta	inferred
1920.Minyomerus	!	1913.Elissa_laticeps	inferred
1920.Minyomerus	!	1913.Thylacites_microsus	inferred
1920.Minyomerus_caseyi	!	1913.Elissa	inferred
1920.Minyomerus_caseyi	!	1913.Elissa_constricta	inferred
1920.Minyomerus_caseyi	!	1913.Elissa_laticeps	inferred
1920.Minyomerus_caseyi	<	1913.Minyomerus	inferred
1920.Minyomerus_caseyi	!	1913.Thylacites_microsus	inferred
1920.Minyomerus_conicollis	!	1913.Elissa	inferred
1920.Minyomerus_conicollis	!	1913.Elissa_constricta	inferred
1920.Minyomerus_conicollis	!	1913.Elissa_laticeps	inferred
1920.Minyomerus_conicollis	!	1913.Thylacites_microsus	inferred
1920.Minyomerus_innocuus	!	1913.Elissa	inferred
1920.Minyomerus_innocuus	!	1913.Elissa_constricta	inferred
1920.Minyomerus_innocuus	!	1913.Elissa_laticeps	inferred
1920.Minyomerus_innocuus	<	1913.Minyomerus	inferred
1920.Minyomerus_innocuus	!	1913.Thylacites_microsus	inferred
1920.Minyomerus_languidus	!	1913.Elissa	inferred
1920.Minyomerus_languidus	!	1913.Elissa_constricta	inferred
1920.Minyomerus_languidus	!	1913.Elissa_laticeps	inferred
1920.Minyomerus_languidus	<	1913.Minyomerus	inferred
1920.Minyomerus_languidus	!	1913.Thylacites_microsus	inferred
1920.Thylacites_microsus	!	1913.Elissa	inferred
1920.Thylacites_microsus	!	1913.Elissa_constricta	inferred
1920.Thylacites_microsus	!	1913.Elissa_laticeps	inferred
1920.Thylacites_microsus	!	1913.Minyomerus	inferred
1920.Thylacites_microsus	!	1913.Minyomerus_caseyi	inferred
1920.Thylacites_microsus	!	1913.Minyomerus_innocuus	inferred
1920.Thylacites_microsus	!	1913.Minyomerus_languidus	inferred
1920.Elissa_constricta	=	1913.Elissa_constricta	input
1920.Elissa_laticeps	=	1913.Elissa_laticeps	input
1920.Minyomerus	>	1913.Minyomerus	input
1920.Minyomerus_caseyi	=	1913.Minyomerus_caseyi	input
1920.Minyomerus_conicollis	!	1913.Minyomerus	input
1920.Minyomerus_innocuus	=	1913.Minyomerus_innocuus	input
1920.Minyomerus_languidus	=	1913.Minyomerus_languidus	input
1920.Thylacites_microsus	=	1913.Thylacites_microsus	input
