# Supplementary material for: Phylogenetic revision of Minyomerus Horn, 1876 sec. Jansen & Franz, 2015 (Coleoptera, Curculionidae) using taxonomic concept annotations and alignments
Source: Zookeys. 2015 Oct 20;(528):1–133. doi: 10.3897/zookeys.528.6001 (PMC4668883; doi:10.3897/zookeys.528.6001)
Supplement: Supplementary material 2 — Set of 13 Euler/X toolkit output Maximally Informative Relations [file zookeys-528-001-s002.zip › Figure4D_mir.csv]

1982.Minyomerus	>	1964.Minyomerus_caseyi	deduced
1982.Minyomerus	>	1964.Minyomerus_conicollis	deduced
1982.Minyomerus	>	1964.Minyomerus_constrictus	deduced
1982.Minyomerus	>	1964.Minyomerus_innocuus	deduced
1982.Minyomerus	>	1964.Minyomerus_languidus	deduced
1982.Minyomerus	>	1964.Minyomerus_laticeps	deduced
1982.Minyomerus	>	1964.Minyomerus_microps	deduced
1982.Minyomerus_caseyi	<	1964.Minyomerus	deduced
1982.Minyomerus_caseyi	!	1964.Minyomerus_conicollis	deduced
1982.Minyomerus_caseyi	!	1964.Minyomerus_constrictus	deduced
1982.Minyomerus_caseyi	!	1964.Minyomerus_innocuus	deduced
1982.Minyomerus_caseyi	!	1964.Minyomerus_languidus	deduced
1982.Minyomerus_caseyi	!	1964.Minyomerus_laticeps	deduced
1982.Minyomerus_caseyi	!	1964.Minyomerus_microps	deduced
1982.Minyomerus_conicollis	<	1964.Minyomerus	deduced
1982.Minyomerus_conicollis	!	1964.Minyomerus_caseyi	deduced
1982.Minyomerus_conicollis	!	1964.Minyomerus_constrictus	deduced
1982.Minyomerus_conicollis	!	1964.Minyomerus_innocuus	deduced
1982.Minyomerus_conicollis	!	1964.Minyomerus_languidus	deduced
1982.Minyomerus_conicollis	!	1964.Minyomerus_laticeps	deduced
1982.Minyomerus_conicollis	!	1964.Minyomerus_microps	deduced
1982.Minyomerus_constrictus	<	1964.Minyomerus	deduced
1982.Minyomerus_constrictus	!	1964.Minyomerus_caseyi	deduced
1982.Minyomerus_constrictus	!	1964.Minyomerus_conicollis	deduced
1982.Minyomerus_constrictus	!	1964.Minyomerus_innocuus	deduced
1982.Minyomerus_constrictus	!	1964.Minyomerus_languidus	deduced
1982.Minyomerus_constrictus	!	1964.Minyomerus_laticeps	deduced
1982.Minyomerus_constrictus	!	1964.Minyomerus_microps	deduced
1982.Minyomerus_innocuus	<	1964.Minyomerus	deduced
1982.Minyomerus_innocuus	!	1964.Minyomerus_caseyi	deduced
1982.Minyomerus_innocuus	!	1964.Minyomerus_conicollis	deduced
1982.Minyomerus_innocuus	!	1964.Minyomerus_constrictus	deduced
1982.Minyomerus_innocuus	!	1964.Minyomerus_languidus	deduced
1982.Minyomerus_innocuus	!	1964.Minyomerus_laticeps	deduced
1982.Minyomerus_innocuus	!	1964.Minyomerus_microps	deduced
1982.Minyomerus_languidus	<	1964.Minyomerus	deduced
1982.Minyomerus_languidus	!	1964.Minyomerus_caseyi	deduced
1982.Minyomerus_languidus	!	1964.Minyomerus_conicollis	deduced
1982.Minyomerus_languidus	!	1964.Minyomerus_constrictus	deduced
1982.Minyomerus_languidus	!	1964.Minyomerus_innocuus	deduced
1982.Minyomerus_languidus	!	1964.Minyomerus_laticeps	deduced
1982.Minyomerus_languidus	!	1964.Minyomerus_microps	deduced
1982.Minyomerus_laticeps	<	1964.Minyomerus	deduced
1982.Minyomerus_laticeps	!	1964.Minyomerus_caseyi	deduced
1982.Minyomerus_laticeps	!	1964.Minyomerus_conicollis	deduced
1982.Minyomerus_laticeps	!	1964.Minyomerus_constrictus	deduced
1982.Minyomerus_laticeps	!	1964.Minyomerus_innocuus	deduced
1982.Minyomerus_laticeps	!	1964.Minyomerus_languidus	deduced
1982.Minyomerus_laticeps	!	1964.Minyomerus_microps	deduced
1982.Minyomerus_microps	<	1964.Minyomerus	deduced
1982.Minyomerus_microps	!	1964.Minyomerus_caseyi	deduced
1982.Minyomerus_microps	!	1964.Minyomerus_conicollis	deduced
1982.Minyomerus_microps	!	1964.Minyomerus_constrictus	deduced
1982.Minyomerus_microps	!	1964.Minyomerus_innocuus	deduced
1982.Minyomerus_microps	!	1964.Minyomerus_languidus	deduced
1982.Minyomerus_microps	!	1964.Minyomerus_laticeps	deduced
1982.Minyomerus	=	1964.Minyomerus	inferred
1982.Minyomerus	!	1964.Piscatopus	inferred
1982.Minyomerus	!	1964.Piscatopus_griseus	inferred
1982.Minyomerus_caseyi	!	1964.Piscatopus	inferred
1982.Minyomerus_caseyi	!	1964.Piscatopus_griseus	inferred
1982.Minyomerus_conicollis	!	1964.Piscatopus	inferred
1982.Minyomerus_conicollis	!	1964.Piscatopus_griseus	inferred
1982.Minyomerus_constrictus	!	1964.Piscatopus	inferred
1982.Minyomerus_constrictus	!	1964.Piscatopus_griseus	inferred
1982.Minyomerus_innocuus	!	1964.Piscatopus	inferred
1982.Minyomerus_innocuus	!	1964.Piscatopus_griseus	inferred
1982.Minyomerus_languidus	!	1964.Piscatopus	inferred
1982.Minyomerus_languidus	!	1964.Piscatopus_griseus	inferred
1982.Minyomerus_laticeps	!	1964.Piscatopus	inferred
1982.Minyomerus_laticeps	!	1964.Piscatopus_griseus	inferred
1982.Minyomerus_microps	!	1964.Piscatopus	inferred
1982.Minyomerus_microps	!	1964.Piscatopus_griseus	inferred
1982.Piscatopus	!	1964.Minyomerus	inferred
1982.Piscatopus	!	1964.Minyomerus_caseyi	inferred
1982.Piscatopus	!	1964.Minyomerus_conicollis	inferred
1982.Piscatopus	!	1964.Minyomerus_constrictus	inferred
1982.Piscatopus	!	1964.Minyomerus_innocuus	inferred
1982.Piscatopus	!	1964.Minyomerus_languidus	inferred
1982.Piscatopus	!	1964.Minyomerus_laticeps	inferred
1982.Piscatopus	!	1964.Minyomerus_microps	inferred
1982.Piscatopus	=	1964.Piscatopus	inferred
1982.Piscatopus	=	1964.Piscatopus_griseus	inferred
1982.Piscatopus_griseus	!	1964.Minyomerus	inferred
1982.Piscatopus_griseus	!	1964.Minyomerus_caseyi	inferred
1982.Piscatopus_griseus	!	1964.Minyomerus_conicollis	inferred
1982.Piscatopus_griseus	!	1964.Minyomerus_constrictus	inferred
1982.Piscatopus_griseus	!	1964.Minyomerus_innocuus	inferred
1982.Piscatopus_griseus	!	1964.Minyomerus_languidus	inferred
1982.Piscatopus_griseus	!	1964.Minyomerus_laticeps	inferred
1982.Piscatopus_griseus	!	1964.Minyomerus_microps	inferred
1982.Piscatopus_griseus	=	1964.Piscatopus	inferred
1982.Minyomerus_caseyi	=	1964.Minyomerus_caseyi	input
1982.Minyomerus_conicollis	=	1964.Minyomerus_conicollis	input
1982.Minyomerus_constrictus	=	1964.Minyomerus_constrictus	input
1982.Minyomerus_innocuus	=	1964.Minyomerus_innocuus	input
1982.Minyomerus_languidus	=	1964.Minyomerus_languidus	input
1982.Minyomerus_laticeps	=	1964.Minyomerus_laticeps	input
1982.Minyomerus_microps	=	1964.Minyomerus_microps	input
1982.Piscatopus_griseus	=	1964.Piscatopus_griseus	input
