# Supplementary material for: Phylogenetic revision of Minyomerus Horn, 1876 sec. Jansen & Franz, 2015 (Coleoptera, Curculionidae) using taxonomic concept annotations and alignments
Source: Zookeys. 2015 Oct 20;(528):1–133. doi: 10.3897/zookeys.528.6001 (PMC4668883; doi:10.3897/zookeys.528.6001)
Supplement: Supplementary material 2 — Set of 13 Euler/X toolkit output Maximally Informative Relations [file zookeys-528-001-s002.zip › Figure4E_mir.csv]

2015.Minyomerus	>	1982.Minyomerus_caseyi	deduced
2015.Minyomerus	>	1982.Minyomerus_conicollis	deduced
2015.Minyomerus	>	1982.Minyomerus_constrictus	deduced
2015.Minyomerus	>	1982.Minyomerus_innocuus	deduced
2015.Minyomerus	>	1982.Minyomerus_languidus	deduced
2015.Minyomerus	>	1982.Minyomerus_laticeps	deduced
2015.Minyomerus	>	1982.Minyomerus_microps	deduced
2015.Minyomerus	>	1982.Piscatopus_griseus	deduced
2015.Minyomerus_bulbifrons	!	1982.Minyomerus_caseyi	deduced
2015.Minyomerus_bulbifrons	!	1982.Minyomerus_conicollis	deduced
2015.Minyomerus_bulbifrons	!	1982.Minyomerus_constrictus	deduced
2015.Minyomerus_bulbifrons	!	1982.Minyomerus_languidus	deduced
2015.Minyomerus_bulbifrons	!	1982.Minyomerus_laticeps	deduced
2015.Minyomerus_bulbifrons	!	1982.Piscatopus_griseus	deduced
2015.Minyomerus_caponei	!	1982.Minyomerus_caseyi	deduced
2015.Minyomerus_caponei	!	1982.Minyomerus_conicollis	deduced
2015.Minyomerus_caponei	!	1982.Minyomerus_constrictus	deduced
2015.Minyomerus_caponei	!	1982.Minyomerus_languidus	deduced
2015.Minyomerus_caponei	!	1982.Minyomerus_laticeps	deduced
2015.Minyomerus_caponei	!	1982.Piscatopus_griseus	deduced
2015.Minyomerus_caseyi	!	1982.Minyomerus_conicollis	deduced
2015.Minyomerus_caseyi	!	1982.Minyomerus_constrictus	deduced
2015.Minyomerus_caseyi	!	1982.Minyomerus_innocuus	deduced
2015.Minyomerus_caseyi	!	1982.Minyomerus_languidus	deduced
2015.Minyomerus_caseyi	!	1982.Minyomerus_laticeps	deduced
2015.Minyomerus_caseyi	!	1982.Minyomerus_microps	deduced
2015.Minyomerus_caseyi	!	1982.Piscatopus_griseus	deduced
2015.Minyomerus_conicollis	!	1982.Minyomerus_caseyi	deduced
2015.Minyomerus_conicollis	!	1982.Minyomerus_constrictus	deduced
2015.Minyomerus_conicollis	!	1982.Minyomerus_innocuus	deduced
2015.Minyomerus_conicollis	!	1982.Minyomerus_languidus	deduced
2015.Minyomerus_conicollis	!	1982.Minyomerus_laticeps	deduced
2015.Minyomerus_conicollis	!	1982.Minyomerus_microps	deduced
2015.Minyomerus_conicollis	!	1982.Piscatopus_griseus	deduced
2015.Minyomerus_constrictus	!	1982.Minyomerus_caseyi	deduced
2015.Minyomerus_constrictus	!	1982.Minyomerus_conicollis	deduced
2015.Minyomerus_constrictus	!	1982.Minyomerus_innocuus	deduced
2015.Minyomerus_constrictus	!	1982.Minyomerus_languidus	deduced
2015.Minyomerus_constrictus	!	1982.Minyomerus_laticeps	deduced
2015.Minyomerus_constrictus	!	1982.Minyomerus_microps	deduced
2015.Minyomerus_constrictus	!	1982.Piscatopus_griseus	deduced
2015.Minyomerus_cracens	!	1982.Minyomerus_caseyi	deduced
2015.Minyomerus_cracens	!	1982.Minyomerus_conicollis	deduced
2015.Minyomerus_cracens	!	1982.Minyomerus_constrictus	deduced
2015.Minyomerus_cracens	!	1982.Minyomerus_languidus	deduced
2015.Minyomerus_cracens	!	1982.Minyomerus_laticeps	deduced
2015.Minyomerus_cracens	!	1982.Piscatopus_griseus	deduced
2015.Minyomerus_gravivultus	!	1982.Minyomerus_caseyi	deduced
2015.Minyomerus_gravivultus	!	1982.Minyomerus_conicollis	deduced
2015.Minyomerus_gravivultus	!	1982.Minyomerus_constrictus	deduced
2015.Minyomerus_gravivultus	!	1982.Minyomerus_languidus	deduced
2015.Minyomerus_gravivultus	!	1982.Minyomerus_laticeps	deduced
2015.Minyomerus_gravivultus	!	1982.Piscatopus_griseus	deduced
2015.Minyomerus_griseus	!	1982.Minyomerus_caseyi	deduced
2015.Minyomerus_griseus	!	1982.Minyomerus_conicollis	deduced
2015.Minyomerus_griseus	!	1982.Minyomerus_constrictus	deduced
2015.Minyomerus_griseus	!	1982.Minyomerus_languidus	deduced
2015.Minyomerus_griseus	!	1982.Minyomerus_laticeps	deduced
2015.Minyomerus_imberbus	!	1982.Minyomerus_caseyi	deduced
2015.Minyomerus_imberbus	!	1982.Minyomerus_conicollis	deduced
2015.Minyomerus_imberbus	!	1982.Minyomerus_constrictus	deduced
2015.Minyomerus_imberbus	!	1982.Minyomerus_languidus	deduced
2015.Minyomerus_imberbus	!	1982.Minyomerus_laticeps	deduced
2015.Minyomerus_imberbus	!	1982.Piscatopus_griseus	deduced
2015.Minyomerus_languidus	!	1982.Minyomerus_caseyi	deduced
2015.Minyomerus_languidus	!	1982.Minyomerus_conicollis	deduced
2015.Minyomerus_languidus	!	1982.Minyomerus_constrictus	deduced
2015.Minyomerus_languidus	!	1982.Minyomerus_innocuus	deduced
2015.Minyomerus_languidus	!	1982.Minyomerus_laticeps	deduced
2015.Minyomerus_languidus	!	1982.Minyomerus_microps	deduced
2015.Minyomerus_languidus	!	1982.Piscatopus_griseus	deduced
2015.Minyomerus_laticeps	!	1982.Minyomerus_caseyi	deduced
2015.Minyomerus_laticeps	!	1982.Minyomerus_conicollis	deduced
2015.Minyomerus_laticeps	!	1982.Minyomerus_constrictus	deduced
2015.Minyomerus_laticeps	!	1982.Minyomerus_innocuus	deduced
2015.Minyomerus_laticeps	!	1982.Minyomerus_languidus	deduced
2015.Minyomerus_laticeps	!	1982.Minyomerus_microps	deduced
2015.Minyomerus_laticeps	!	1982.Piscatopus_griseus	deduced
2015.Minyomerus_microps	!	1982.Minyomerus_caseyi	deduced
2015.Minyomerus_microps	!	1982.Minyomerus_conicollis	deduced
2015.Minyomerus_microps	!	1982.Minyomerus_constrictus	deduced
2015.Minyomerus_microps	!	1982.Minyomerus_languidus	deduced
2015.Minyomerus_microps	!	1982.Minyomerus_laticeps	deduced
2015.Minyomerus_microps	!	1982.Piscatopus_griseus	deduced
2015.Minyomerus_politus	!	1982.Minyomerus_caseyi	deduced
2015.Minyomerus_politus	!	1982.Minyomerus_conicollis	deduced
2015.Minyomerus_politus	!	1982.Minyomerus_constrictus	deduced
2015.Minyomerus_politus	!	1982.Minyomerus_languidus	deduced
2015.Minyomerus_politus	!	1982.Minyomerus_laticeps	deduced
2015.Minyomerus_politus	!	1982.Piscatopus_griseus	deduced
2015.Minyomerus_puticulatus	!	1982.Minyomerus_caseyi	deduced
2015.Minyomerus_puticulatus	!	1982.Minyomerus_conicollis	deduced
2015.Minyomerus_puticulatus	!	1982.Minyomerus_constrictus	deduced
2015.Minyomerus_puticulatus	!	1982.Minyomerus_languidus	deduced
2015.Minyomerus_puticulatus	!	1982.Minyomerus_laticeps	deduced
2015.Minyomerus_puticulatus	!	1982.Piscatopus_griseus	deduced
2015.Minyomerus_reburrus	!	1982.Minyomerus_caseyi	deduced
2015.Minyomerus_reburrus	!	1982.Minyomerus_conicollis	deduced
2015.Minyomerus_reburrus	!	1982.Minyomerus_constrictus	deduced
2015.Minyomerus_reburrus	!	1982.Minyomerus_languidus	deduced
2015.Minyomerus_reburrus	!	1982.Minyomerus_laticeps	deduced
2015.Minyomerus_reburrus	!	1982.Piscatopus_griseus	deduced
2015.Minyomerus_rutellirostris	!	1982.Minyomerus_caseyi	deduced
2015.Minyomerus_rutellirostris	!	1982.Minyomerus_conicollis	deduced
2015.Minyomerus_rutellirostris	!	1982.Minyomerus_constrictus	deduced
2015.Minyomerus_rutellirostris	!	1982.Minyomerus_languidus	deduced
2015.Minyomerus_rutellirostris	!	1982.Minyomerus_laticeps	deduced
2015.Minyomerus_rutellirostris	!	1982.Piscatopus_griseus	deduced
2015.Minyomerus_trisetosus	!	1982.Minyomerus_caseyi	deduced
2015.Minyomerus_trisetosus	!	1982.Minyomerus_conicollis	deduced
2015.Minyomerus_trisetosus	!	1982.Minyomerus_constrictus	deduced
2015.Minyomerus_trisetosus	!	1982.Minyomerus_languidus	deduced
2015.Minyomerus_trisetosus	!	1982.Minyomerus_laticeps	deduced
2015.Minyomerus_trisetosus	!	1982.Piscatopus_griseus	deduced
2015.Minyomerus_bulbifrons	!	1982.Minyomerus_innocuus	inferred
2015.Minyomerus_bulbifrons	!	1982.Minyomerus_microps	inferred
2015.Minyomerus_bulbifrons	!	1982.Piscatopus	inferred
2015.Minyomerus_caponei	!	1982.Minyomerus_innocuus	inferred
2015.Minyomerus_caponei	!	1982.Minyomerus_microps	inferred
2015.Minyomerus_caponei	!	1982.Piscatopus	inferred
2015.Minyomerus_caseyi	<	1982.Minyomerus	inferred
2015.Minyomerus_caseyi	!	1982.Piscatopus	inferred
2015.Minyomerus_conicollis	<	1982.Minyomerus	inferred
2015.Minyomerus_conicollis	!	1982.Piscatopus	inferred
2015.Minyomerus_constrictus	<	1982.Minyomerus	inferred
2015.Minyomerus_constrictus	!	1982.Piscatopus	inferred
2015.Minyomerus_cracens	!	1982.Minyomerus_innocuus	inferred
2015.Minyomerus_cracens	!	1982.Minyomerus_microps	inferred
2015.Minyomerus_cracens	!	1982.Piscatopus	inferred
2015.Minyomerus_gravivultus	!	1982.Minyomerus_innocuus	inferred
2015.Minyomerus_gravivultus	!	1982.Minyomerus_microps	inferred
2015.Minyomerus_gravivultus	!	1982.Piscatopus	inferred
2015.Minyomerus_griseus	!	1982.Minyomerus	inferred
2015.Minyomerus_griseus	!	1982.Minyomerus_innocuus	inferred
2015.Minyomerus_griseus	!	1982.Minyomerus_microps	inferred
2015.Minyomerus_griseus	=	1982.Piscatopus	inferred
2015.Minyomerus_imberbus	!	1982.Minyomerus_innocuus	inferred
2015.Minyomerus_imberbus	!	1982.Minyomerus_microps	inferred
2015.Minyomerus_imberbus	!	1982.Piscatopus	inferred
2015.Minyomerus_languidus	<	1982.Minyomerus	inferred
2015.Minyomerus_languidus	!	1982.Piscatopus	inferred
2015.Minyomerus_laticeps	<	1982.Minyomerus	inferred
2015.Minyomerus_laticeps	!	1982.Piscatopus	inferred
2015.Minyomerus_microps	!	1982.Piscatopus	inferred
2015.Minyomerus_politus	!	1982.Minyomerus_innocuus	inferred
2015.Minyomerus_politus	!	1982.Minyomerus_microps	inferred
2015.Minyomerus_politus	!	1982.Piscatopus	inferred
2015.Minyomerus_puticulatus	!	1982.Minyomerus_innocuus	inferred
2015.Minyomerus_puticulatus	!	1982.Minyomerus_microps	inferred
2015.Minyomerus_puticulatus	!	1982.Piscatopus	inferred
2015.Minyomerus_reburrus	!	1982.Minyomerus_innocuus	inferred
2015.Minyomerus_reburrus	!	1982.Minyomerus_microps	inferred
2015.Minyomerus_reburrus	!	1982.Piscatopus	inferred
2015.Minyomerus_rutellirostris	!	1982.Minyomerus_innocuus	inferred
2015.Minyomerus_rutellirostris	!	1982.Minyomerus_microps	inferred
2015.Minyomerus_rutellirostris	!	1982.Piscatopus	inferred
2015.Minyomerus_trisetosus	!	1982.Minyomerus_innocuus	inferred
2015.Minyomerus_trisetosus	!	1982.Minyomerus_microps	inferred
2015.Minyomerus_trisetosus	!	1982.Piscatopus	inferred
2015.Minyomerus	>	1982.Minyomerus	input
2015.Minyomerus	>	1982.Piscatopus	input
2015.Minyomerus_bulbifrons	!	1982.Minyomerus	input
2015.Minyomerus_caponei	!	1982.Minyomerus	input
2015.Minyomerus_caseyi	=	1982.Minyomerus_caseyi	input
2015.Minyomerus_conicollis	=	1982.Minyomerus_conicollis	input
2015.Minyomerus_constrictus	=	1982.Minyomerus_constrictus	input
2015.Minyomerus_cracens	!	1982.Minyomerus	input
2015.Minyomerus_gravivultus	!	1982.Minyomerus	input
2015.Minyomerus_griseus	=	1982.Piscatopus_griseus	input
2015.Minyomerus_imberbus	!	1982.Minyomerus	input
2015.Minyomerus_languidus	=	1982.Minyomerus_languidus	input
2015.Minyomerus_laticeps	=	1982.Minyomerus_laticeps	input
2015.Minyomerus_microps	<	1982.Minyomerus	input
2015.Minyomerus_microps	>	1982.Minyomerus_innocuus	input
2015.Minyomerus_microps	>	1982.Minyomerus_microps	input
2015.Minyomerus_politus	!	1982.Minyomerus	input
2015.Minyomerus_puticulatus	!	1982.Minyomerus	input
2015.Minyomerus_reburrus	!	1982.Minyomerus	input
2015.Minyomerus_rutellirostris	!	1982.Minyomerus	input
2015.Minyomerus_trisetosus	!	1982.Minyomerus	input
